# Supplementary material for: Exact model-free function inference using uniform marginal counts for null population
Source: Bioinformatics. 2025 Mar 20;41(4):btaf121. doi: 10.1093/bioinformatics/btaf121 (PMC11972114; doi:10.1093/bioinformatics/btaf121)
Supplement: btaf121_Supplementary_Data [file btaf121_supplementary_data.zip]

Archive with 2 entries (2 files):
- UEFTC-main.zip
- supplement-2025-03-11.pdf
